# Supplementary material for: Mucosal IFNλ1 mRNA-based immunomodulation effectively reduces SARS-CoV-2 induced mortality in mice
Source: EMBO Rep. 2024 Jul 26;25(9):7. doi: 10.1038/s44319-024-00216-4 (PMC11387833; doi:10.1038/s44319-024-00216-4)
Supplement: Supplementary file 2 — Source data Fig. 2 [file 44319_2024_216_MOESM2_ESM.zip]

Archive with 16 entries (8 files):
- Source Data_Figure 2/2A/
- Source Data_Figure 2/2A/Concentration measurement.xlsx
- Source Data_Figure 2/2B/
- Source Data_Figure 2/2B/Relative Expression.xlsx
- Source Data_Figure 2/2C/
- Source Data_Figure 2/2C/Relative Expression.xlsx
- Source Data_Figure 2/2D/
- Source Data_Figure 2/2D/Relative Expression.xlsx
- Source Data_Figure 2/2E/
- Source Data_Figure 2/2E/Relative Expression.xlsx
- Source Data_Figure 2/2F/
- Source Data_Figure 2/2F/Relative Expression.xlsx
- Source Data_Figure 2/2G/
- Source Data_Figure 2/2G/Relative Expression.xlsx
- Source Data_Figure 2/2H/
- Source Data_Figure 2/2H/Concentration measurement.xlsx
