# Supplementary material for: Mucosal IFNλ1 mRNA-based immunomodulation effectively reduces SARS-CoV-2 induced mortality in mice
Source: EMBO Rep. 2024 Jul 26;25(9):7. doi: 10.1038/s44319-024-00216-4 (PMC11387833; doi:10.1038/s44319-024-00216-4)
Supplement: Supplementary file 2 — Source data Fig. 2 [file 44319_2024_216_MOESM2_ESM.zip › Source Data_Figure 2/2A/Concentration measurement.xlsx]

## Sheet: Fig. 2A Concentrations 
		Concentrations measured at different sampling time points in supernatants of A549 cells, transfected with different ETH47 doses
		* BLQ
		° ALQ
		Transfection dose	0.05 ng ETH47/96-well		0.5 ng ETH47/96-well		5 ng ETH47/96-well		25 ng ETH47/96-well		100 ng ETH47/96-well
		Time [h]	Concentrations in supernatant [ng/mL]
		3	0.054*	0.045*	0.067*	0.054*	0.988509	0.928144	5.697	5.79921	13.6015	15.0751
		6	0.037*	0.045*	0.265679	0.26966	15.3951	17.8012	60.834	51.0097	90.8408	104.828°
		24	0.049*	0.049*	2.92752	3.61957	63.5701	89.5865	295.312	237.802	490.727	699.569°
		48	0.037*	0.033*	1.06259	0.91702	3.64897	4.11097	12.4362	12.3418	19.8504	26.749°
		72	0.030*	0.038*	0.923756	1.644	2.73502	4.40032	5.44196	8.83542	9.45618	19.1705
		Concentrations measured at 24h sampling time point in supernatants of A549 cells, transfected with different Control-LNP doses
		Data are not shown in figure
		* BLQ
		Transfection dose	0.1 ng ETH47/96-well		1 ng ETH47/96-well		10 ng ETH47/96-well		50 ng ETH47/96-well		200 ng ETH47/96-well
		Time [h]	Concentrations in supernatant [ng/mL]
		24	0.034*	0.036*	0.032*	0.034*	0.030*	0.036*	0.030*	0.034*	0.032*	0.032*
