# Supplementary material for: Mucosal IFNλ1 mRNA-based immunomodulation effectively reduces SARS-CoV-2 induced mortality in mice
Source: EMBO Rep. 2024 Jul 26;25(9):7. doi: 10.1038/s44319-024-00216-4 (PMC11387833; doi:10.1038/s44319-024-00216-4)
Supplement: Supplementary file 2 — Source data Fig. 2 [file 44319_2024_216_MOESM2_ESM.zip › Source Data_Figure 2/2B/Relative Expression.xlsx]

## Sheet: Tabelle1
		Relative expression (fold change to vehicle) of target genes at different time points post transfection with ETH47 or control
		Missing data point of IFIT1 reflects Cq value above the set cycle threshold (n/a)
		Time [h]	LNP	Dose [ng/96-well]	IFIT1
		3	ETH47	0.05	0.57	n/a
		3		0.5	1.20164	0.907519
		3		5	3.54307	2.09217
		3		25	6.45	7.06
		3		100	13.5	10.63
		3	Control-LNP	200	0.790041	n/a
		6	ETH47	0.05	1.04	5.71
		6		0.5	23.96	32.96
		6		5	103.79	169.19
		6		25	146.27	176.37
		6		100	195.7	230.32
		6	Control-LNP	200	2.74632	1.31722
		24	ETH47	0.05	3.92	4.97
		24		0.5	175.76	156.23
		24		5	448.05	454.3
		24		25	674.42	660.54
		24		100	824.57	753.52
		24	Control-LNP	200	1.29012	3.04723
		48	ETH47	0.05	1.38	1.77
		48		0.5	35.02	35.51
		48		5	119.84	104.69
		48		25	182.91	176.07
		48		100	262.29	269.66
		48	Control-LNP	200	1.16878	0.904379
		72	ETH47	0.05	0.6	0.73
		72		0.5	32.28	31.61
		72		5	79.2	103.43
		72		25	259.12	329.13
		72		100	363.93	627.08
		72	Control-LNP	200	2.08132	2.1622
