# Supplementary material for: Mucosal IFNλ1 mRNA-based immunomodulation effectively reduces SARS-CoV-2 induced mortality in mice
Source: EMBO Rep. 2024 Jul 26;25(9):7. doi: 10.1038/s44319-024-00216-4 (PMC11387833; doi:10.1038/s44319-024-00216-4)
Supplement: Supplementary file 2 — Source data Fig. 2 [file 44319_2024_216_MOESM2_ESM.zip › Source Data_Figure 2/2C/Relative Expression.xlsx]

## Sheet: Tabelle1
		Relative expression (fold change to vehicle) of target genes at different time points post transfection with ETH47 or control
		Time [h]	LNP	Dose [ng/96-well]	ISG15
		3	ETH47	0.05	0.62	0.73
		3		0.5	0.69	0.91
		3		5	1.25	1.45
		3		25	2.03	2.2
		3		100	3.15	3.25
		3	Control-LNP	200	0.646176	0.650671
		6	ETH47	0.05	1.08	0.88
		6		0.5	3.2	3.13
		6		5	9.8	8.1
		6		25	12.36	9.7
		6		100	14.3	11.57
		6	Control-LNP	200	0.884234	0.866037
		24	ETH47	0.05	2.67	2.32
		24		0.5	65.34	65.34
		24		5	150.12	144.01
		24		25	221.32	207.94
		24		100	206.5	196.72
		24	Control-LNP	200	0.959264	0.993092
		48	ETH47	0.05	1.33	1.24
		48		0.5	34.3	33.59
		48		5	92.09	100.43
		48		25	143.51	135.3
		48		100	196.04	193.34
		48	Control-LNP	200	0.867539	0.873573
		72	ETH47	0.05	0.79	1
		72		0.5	14.95	20.15
		72		5	37.73	58.59
		72		25	94.19	110.09
		72		100	155.15	212.67
		72	Control-LNP	200	0.881175	1.46662
