# Supplementary material for: Mucosal IFNλ1 mRNA-based immunomodulation effectively reduces SARS-CoV-2 induced mortality in mice
Source: EMBO Rep. 2024 Jul 26;25(9):7. doi: 10.1038/s44319-024-00216-4 (PMC11387833; doi:10.1038/s44319-024-00216-4)
Supplement: Supplementary file 2 — Source data Fig. 2 [file 44319_2024_216_MOESM2_ESM.zip › Source Data_Figure 2/2D/Relative Expression.xlsx]

## Sheet: Tabelle1
		Relative expression (fold change to vehicle) of target genes at different time points post transfection with ETH47 or control
		Time [h]	LNP	Dose [ng/96-well]	OAS3
		3	ETH47	0.05	1.44	1.52
		3		0.5	1.39	1.29
		3		5	1.78	1.81
		3		25	1.74	1.73
		3		100	2.15	2.68
		3	Control-LNP	200	1.04247	0.90125
		6	ETH47	0.05	0.95	1.07
		6		0.5	1.67	1.56
		6		5	2.65	2.55
		6		25	2.4	3.3
		6		100	3.35	3.62
		6	Control-LNP	200	1.15469	1.22901
		24	ETH47	0.05	0.99	1.32
		24		0.5	5.97	5.23
		24		5	10.25	9.97
		24		25	12.62	11.86
		24		100	15.22	13.25
		24	Control-LNP	200	1.14671	1.02633
		48	ETH47	0.05	1.27	1.33
		48		0.5	5.48	5.68
		48		5	10.13	10.09
		48		25	13.64	12.51
		48		100	15.35	16.11
		48	Control-LNP	200	1.21419	1.11729
		72	ETH47	0.05	0.96	1.57
		72		0.5	3.57	5.97
		72		5	8.07	10.04
		72		25	13.76	18.73
		72		100	22.67	32.39
		72	Control-LNP	200	1.56103	2.12505
