# Supplementary material for: Mucosal IFNλ1 mRNA-based immunomodulation effectively reduces SARS-CoV-2 induced mortality in mice
Source: EMBO Rep. 2024 Jul 26;25(9):7. doi: 10.1038/s44319-024-00216-4 (PMC11387833; doi:10.1038/s44319-024-00216-4)
Supplement: Supplementary file 2 — Source data Fig. 2 [file 44319_2024_216_MOESM2_ESM.zip › Source Data_Figure 2/2E/Relative Expression.xlsx]

## Sheet: Tabelle1
		Relative expression (fold change to vehicle) of target genes at different time points post transfection with ETH47 or control
		Time [h]	LNP	Dose [ng/96-well]	IL-8
		3	ETH47	0.05	0.51	0.5
		3		0.5	0.65	0.45
		3		5	0.54	0.47
		3		25	0.86	0.91
		3		100	2.15	2.25
		3	Control-LNP	200	1.56	1.67
		6	ETH47	0.05	1.05	0.83
		6		0.5	0.64	1.12
		6		5	1	0.84
		6		25	1.64	2.25
		6		100	8.95	4.95
		6	Control-LNP	200	1.88	1.61
		24	ETH47	0.05	0.59	0.94
		24		0.5	1.1	0.64
		24		5	1.15	1.05
		24		25	1.52	1.62
		24		100	3.15	2.7
		24	Control-LNP	200	1.32	1.22
		48	ETH47	0.05	1.24	0.97
		48		0.5	1.39	1.39
		48		5	2.06	2.51
		48		25	2.63	2.51
		48		100	4.33	4.52
		48	Control-LNP	200	1.82	1.56
		72	ETH47	0.05	1.38	1.39
		72		0.5	1.54	1.05
		72		5	1.56	1.57
		72		25	1.88	2.49
		72		100	3.12	3.73
		72	Control-LNP	200	1.95	2.17
