# Supplementary material for: Mucosal IFNλ1 mRNA-based immunomodulation effectively reduces SARS-CoV-2 induced mortality in mice
Source: EMBO Rep. 2024 Jul 26;25(9):7. doi: 10.1038/s44319-024-00216-4 (PMC11387833; doi:10.1038/s44319-024-00216-4)
Supplement: Supplementary file 2 — Source data Fig. 2 [file 44319_2024_216_MOESM2_ESM.zip › Source Data_Figure 2/2F/Relative Expression.xlsx]

## Sheet: Tabelle1
		Relative expression (fold change to vehicle) of target genes at different time points post transfection with ETH47 or control
		Missing data points reflect Cq values above the set cycle threshold (n/a)
		Time [h]	LNP	Dose [ng/96-well]	IL-6
		3	ETH47	0.05	0.6	1.21
		3		0.5	1.45	1.3
		3		5	0.59	1.13
		3		25	1.74	1.35
		3		100	3.53	2.32
		3	Control-LNP	200	1.86	1.95
		6	ETH47	0.05	0.74	0.52
		6		0.5	0.45	0.59
		6		5	0.54	0.78
		6		25	2.65	1.62
		6		100	7.45	3.61
		6	Control-LNP	200	3.59	2.33
		24	ETH47	0.05	0.62	2
		24		0.5	n/a	1.1
		24		5	2.68	1.64
		24		25	2.25	2.22
		24		100	7.32	5.55
		24	Control-LNP	200	1.09	3.84
		48	ETH47	0.05	0.58	3.22
		48		0.5	0.71	1.57
		48		5	1.53	3.78
		48		25	3.52	3.14
		48		100	6.04	5.05
		48	Control-LNP	200	1.31	2.02
		72	ETH47	0.05	n/a	n/a
		72		0.5	1.21	2.75
		72		5	n/a	n/a
		72		25	2.37	5.2
		72		100	2.74	6.27
		72	Control-LNP	200	n/a	n/a
