# Supplementary material for: Mucosal IFNλ1 mRNA-based immunomodulation effectively reduces SARS-CoV-2 induced mortality in mice
Source: EMBO Rep. 2024 Jul 26;25(9):7. doi: 10.1038/s44319-024-00216-4 (PMC11387833; doi:10.1038/s44319-024-00216-4)
Supplement: Supplementary file 2 — Source data Fig. 2 [file 44319_2024_216_MOESM2_ESM.zip › Source Data_Figure 2/2G/Relative Expression.xlsx]

## Sheet: Tabelle1
		Relative expression (fold change to vehicle) of target genes at different time points post transfection with ETH47 or control
		Time [h]	LNP	Dose [ng/96-well]	MCP-1
		3	ETH47	0.05	0.66	0.75
		3		0.5	0.74	0.69
		3		5	0.63	0.58
		3		25	0.81	0.6
		3		100	0.86	0.86
		3	Control-LNP	200	1.21	1.71
		6	ETH47	0.05	0.86	0.71
		6		0.5	0.92	0.78
		6		5	0.96	0.72
		6		25	0.95	0.99
		6		100	1.49	0.97
		6	Control-LNP	200	0.89	0.82
		24	ETH47	0.05	0.75	0.87
		24		0.5	1.03	1.08
		24		5	1.19	0.8
		24		25	1.31	1.42
		24		100	1.69	1.6
		24	Control-LNP	200	1.08	1.68
		48	ETH47	0.05	0.91	0.95
		48		0.5	1	1.04
		48		5	0.8	1.1
		48		25	1.39	1.19
		48		100	1.44	1.68
		48	Control-LNP	200	0.95	1.4
		72	ETH47	0.05	0.41	0.51
		72		0.5	0.78	0.5
		72		5	0.39	0.37
		72		25	0.43	0.57
		72		100	0.61	0.97
		72	Control-LNP	200	1.04	1.17
