# Supplementary material for: Mucosal IFNλ1 mRNA-based immunomodulation effectively reduces SARS-CoV-2 induced mortality in mice
Source: EMBO Rep. 2024 Jul 26;25(9):7. doi: 10.1038/s44319-024-00216-4 (PMC11387833; doi:10.1038/s44319-024-00216-4)
Supplement: Supplementary file 2 — Source data Fig. 2 [file 44319_2024_216_MOESM2_ESM.zip › Source Data_Figure 2/2H/Concentration measurement.xlsx]

## Sheet: Tabelle1
		Total amount of IFNL1 measured in apical or basal compartment of ALI cultures 6h post apical treatment
	Sampling compartment	Treatment Dose	3 µg ETH47/insert			100 ng/mL rec. type III IFN/insert			3 µg Control LNP/insert
			total amount of IFNλ1 [pg]
		Apical	26.31	64.81	31.1	20.9	28.92	13.77	0	0	0
		Basal	267.77	235.35	250.09	67.5	57.31	66.07	16.83	14.73	12.55
