# Supplementary material for: Mucosal IFNλ1 mRNA-based immunomodulation effectively reduces SARS-CoV-2 induced mortality in mice
Source: EMBO Rep. 2024 Jul 26;25(9):7. doi: 10.1038/s44319-024-00216-4 (PMC11387833; doi:10.1038/s44319-024-00216-4)
Supplement: Supplementary file 3 — Source data Fig. 3 [file 44319_2024_216_MOESM3_ESM.zip]

Archive with 4 entries (2 files):
- Source Data_Figure 3/3A/
- Source Data_Figure 3/3A/Concentration measurement.xlsx
- Source Data_Figure 3/3B/
- Source Data_Figure 3/3B/Relative Expression.xlsx
