# Supplementary material for: Mucosal IFNλ1 mRNA-based immunomodulation effectively reduces SARS-CoV-2 induced mortality in mice
Source: EMBO Rep. 2024 Jul 26;25(9):7. doi: 10.1038/s44319-024-00216-4 (PMC11387833; doi:10.1038/s44319-024-00216-4)
Supplement: Supplementary file 3 — Source data Fig. 3 [file 44319_2024_216_MOESM3_ESM.zip › Source Data_Figure 3/3A/Concentration measurement.xlsx]

## Sheet: Tabelle1
		IFNL1 concentrations post mRNA transfection in supernatant of infected or uninfected A549-ACE2 cells
		Samples out of Control-mRNA group were only measured from infected cells
				Infected		Uninfected
		mRNA	Dose[ng/96-well]	IFNλ1 concentration in supernatant [ng/mL]
		ETH47	1	48.7707	46.3565	52.6293	53.4307
			2	125.242	103.923	150.544	153.971
			4	164.389	202.847	212.51	210.037
			8	286.213	243.37	243.219	223.011
			16	366.186	313.047	223.319	213.437
		Control	2	BLQ	BLQ	n/a	n/a
			4	BLQ	BLQ	n/a	n/a
			8	BLQ	BLQ	n/a	n/a
			16	0.044 (BLQ)	BLQ	n/a	n/a
