# Supplementary material for: Mucosal IFNλ1 mRNA-based immunomodulation effectively reduces SARS-CoV-2 induced mortality in mice
Source: EMBO Rep. 2024 Jul 26;25(9):7. doi: 10.1038/s44319-024-00216-4 (PMC11387833; doi:10.1038/s44319-024-00216-4)
Supplement: Supplementary file 3 — Source data Fig. 3 [file 44319_2024_216_MOESM3_ESM.zip › Source Data_Figure 3/3B/Relative Expression.xlsx]

## Sheet: Tabelle1
			Relative expression of SARS-CoV-2 in A549-ACE2 cells treated with indicated doses and test items
			Treatment	Dose	Fold change to UT [2-∆∆Ct]
				[ng/96-well]
			IFNL mRNA	1	0.020615	0.0238899
				2	0.0138914	0.0103944
				4	0.00617262	0.00438995
				8	0.00717142	0.00586286
				16	0.00602936	0.0063255
			Stop mRNA	1	1.17605	0.960436
				2	1.26679	1.59464
				4	1.14217	0.98627
				8	1.34477	1.3833
				16	0.406186	0.517384
				[ng/mL]
			rec. IFNλ1	1	0.775695	0.703774
				10	0.155245	0.163975
				100	0.0427344	0.0608161
