# Supplementary material for: Mucosal IFNλ1 mRNA-based immunomodulation effectively reduces SARS-CoV-2 induced mortality in mice
Source: EMBO Rep. 2024 Jul 26;25(9):7. doi: 10.1038/s44319-024-00216-4 (PMC11387833; doi:10.1038/s44319-024-00216-4)
Supplement: Supplementary file 4 — Source data Fig. 4 [file 44319_2024_216_MOESM4_ESM.zip › Source Data_Figure 4/4A/Concentration measurement.xlsx]

## Sheet: Tabelle1
			hIFNλ1 concentration in lung homogenate [ng/g]
			n/a reflects an OD value below blank value
			LNP	Dose [mg/kg bw]	Time [h]	hIFNλ1 [ng/g]
			ETH47	0.025	5	1.67	2.08	2.23
					24	1.64	1.45	1.01
					48	1.22	1.12	1.34
			ETH47	0.125	5	2.27	7.73	n/a
					24	1.87	1.76	1.49
					48	1.28	1.37	2.05
					72	2.19	1.77	1.84
					96	1.96	2.56	3.07
			ETH47	0.35	5	38.51	19.35	1.64
					24	3.57	1.39	1.38
					48	1.43	1.07	1.68
			Control	0.125	5	2.6	1.96	1.78
					24	1.68	2.06	1.9
					48	1.39	2.93	1.87
			Vehicle	0	5	2.71	1.34	1.16
					24	1.9	1.71	2.32
