# Supplementary material for: Mucosal IFNλ1 mRNA-based immunomodulation effectively reduces SARS-CoV-2 induced mortality in mice
Source: EMBO Rep. 2024 Jul 26;25(9):7. doi: 10.1038/s44319-024-00216-4 (PMC11387833; doi:10.1038/s44319-024-00216-4)
Supplement: Supplementary file 4 — Source data Fig. 4 [file 44319_2024_216_MOESM4_ESM.zip › Source Data_Figure 4/4B/Relative Expression.xlsx]

## Sheet: Tabelle1
		Relative expression (fold change to vehicle) of target genes at different time points post transfection with ETH47 or control
		* Missing data points reflect Cq values above the set cycle threshold
		n/a indicates that samples were not included in measurement
		The excluded (excl.) value in the IL-6 vehicle group was excluded from analysis, as obtained Cq value was erroneously low
		LNP	Dose [mg/kg bw]	Time [h]	IFIT1			ISG15			OAS3			CXCL9			CXCL10			CXCL11			IL-6			IFNβ1
		ETH47	0.025	5	1.91	9.09	29.14	2.42	4.39	20.04	3.43	2.06	6.54	3.3	18.68	n/a	0.42	3.9	n/a	1.04	32.9	n/a	0.55	17.69	n/a	1.08	0.65	n/a
				24	3.15	2.92	5.68	2.62	2.68	6.02	5.68	4.33	9.95	17.88	23.1	181.02	1.45	2.14	8.63	15.83	17.09	89.57	8.46	32.22	215.27	0.92	0.87	0.69
				48	2.52	0.36	1.24	2.13	0.52	0.62	4.07	0.59	2.32	164.28	98.36	5.74	10.78	3.43	0.94	217.52	151.69	5.15	230.72	38.85	3.39	0.41	0.42	0.54
		ETH47	0.125	5	1.91	104.33	34.9	1.28	75.32	19.36	2.2	16.11	16.34	4.09	23.48	5.29	0.6	8.36	1.23	9.92	63.56	6.5	0.62	27.38	4.24	1.13	1.19	1.07
				24	1.05	8.72	2.45	1.09	8.63	2.27	2.63	16.17	2.96	9.58	70.52	10.41	1.61	2.58	1.09	12.77	32.56	3.82	4.82	15.89	2.71	0.87	0.52	0.94
				48	6.04	1.19	4.45	4.63	1.97	4.47	14.47	1.25	13.78	18.9	36	30.48	2.28	3.61	1.99	26.45	40.93	19.63	34.3	70.03	23.1	0.84	0.51	0.5
				72	0.73	0.54	0.76	0.55	0.33	0.45	0.92	0.76	0.83	12.91	4.66	15.45	1.03	0.85	0.98	5.37	1.98	3.11	3.51	4.38	7.94	0.51	0.53	0.49
				96	1.41	0.96	0.47	0.8	0.82	0.92	1.64	1.13	0.45	3.46	5.03	4.29	0.99	0.97	0.94	0.92	1.75	5.76	1.08	2.14	0.75	0.59	0.58	0.68
		ETH47	0.35	5	85.33	129.34	1.9	186.75	110.28	1.47	19.43	17.27	2.04	194.46	226.49	2.76	73.18	67.81	0.39	891.44	760.08	1.26	244.72	303.38	0.83	0.71	1.22	1.48
				24	0.9	0.07	1.38	0.74	0	1.89	1.65	*	2.74	6.41	7.31	23.75	0.76	0.84	1.25	5.45	7.14	9.35	5.03	4.44	8.17	0.54	0.47	0.48
				48	2.96	2.35	0.95	2.89	1.68	0.49	5.45	3.45	1.28	15.56	43.41	41.36	2.22	1.91	1.52	18.19	23.83	13.41	15.89	16.68	6.5	0.93	0.68	0.52
		Control	0.125	5	6.57	1.45	0.62	3.17	1.59	0.63	2.03	1.22	0.43	3.77	1.5	2.54	0.72	0.44	0.56	3.89	0.97	2.48	5.84	1.07	5.48	0.73	0.68	0.7
				24	0.65	0.79	0.17	0.91	0.79	0.23	0.9	1.27	0.69	7.11	4.56	7.16	1.01	1.51	1.08	8.43	7.29	8.72	3.86	2.53	1.61	0.86	0.99	0.58
				48	3.82	0.7	0.45	2.43	0.38	0.78	9.82	1.39	1.39	14.83	6.23	4.79	2.07	0.89	1.16	14.77	7.09	8.25	17.63	4.41	2.04	0.51	0.48	0.87
		Vehicle	0	5	0.89	1.13	*	0.98	1.02	*	0.83	1.21	*	0.78	0.22	5.91	0.55	0.68	2.65	0.2	*	4.96	0.91	1.1	excl.	0.96	1.34	0.78
				24	0.04	1.59	0.63	0	1.27	0.79	*	3.57	0.28	1.06	0.94	n/a	0.76	1.31	n/a	0.9	1.11	n/a	1.19	0.84	n/a	1.05	0.96	n/a
