# Supplementary material for: Mucosal IFNλ1 mRNA-based immunomodulation effectively reduces SARS-CoV-2 induced mortality in mice
Source: EMBO Rep. 2024 Jul 26;25(9):7. doi: 10.1038/s44319-024-00216-4 (PMC11387833; doi:10.1038/s44319-024-00216-4)
Supplement: Supplementary file 4 — Source data Fig. 4 [file 44319_2024_216_MOESM4_ESM.zip › Source Data_Figure 4/4C/Concentration measurement.xlsx]

## Sheet: Tabelle1
		hIFNL1 expression in lung homogenate or plasma (ng/mL)
		n/a reflects data below detection limit
					Plasma						Lung
					CXCL9			CXCL10			CXCL9			CXCL11
		LNP	Dose [mg/kg bw]	Time [h]	hIFNL1 concentrations [ng/mL] measured via ELISA
		ETH47	0.025	5	0.03282	0.02537	0.2268	1.35474	n/a	n/a	0.87079	1.14989	4.37607	1.57154	2.87528	2.78724
				24	0.05039	0.0264	0.02738	n/a	n/a	0.321366	3.87508	1.53473	2.35967	7.3957	1.83893	4.21137
				48	0.03883	0.02462	0.02105	0.383775	n/a	0.891858	2.20005	1.70976	0.99632	4.99373	4.28899	2.582
		ETH47	0.125	5	0.02954	0.02892	0.05179	0.546115	1.1441	0.812901	2.60489	3.14344	5.21837	5.9108	4.12314	12.9201
				24	0.04367	0.0526	0.01652	1.30771	1.32348	0.321366	4.54185	2.43038	1.14097	6.78746	4.1595	4.5667
				48	0.02824	0.04481	0.06462	1.09265	n/a	n/a	2.41524	3.77166	3.13433	5.14488	2.30629	3.1045
				72	0.04005	0.01987	0.02977	2.75426	0.833	0.441291	1.42647	0.98004	1.03964	3.17492	3.51298	2.77621
				96	0.0364	0.02977	0.04038	1.44637	2.477	1.12708	1.47282	1.27248	1.36681	3.43296	3.35265	4.83172
		ETH47	0.35	5	0.03209	0.04367	0.02892	3.48494	1.69132	1.88004	4.67649	7.70118	1.33954	2.75964	3.07192	2.82581
				24	0.0185	0.02176	0.02554	1.63541	0.413053	2.18289	0.60933	0.86163	1.06483	1.95003	2.39684	3.17492
				48	0.02316	0.039	0.0331	0.771905	0.520954	2.60084	4.5745	1.85167	1.52689	3.61926	6.14149	1.54746
		Control	0.125	5	0.02629	0.01445	0.01761	n/a	n/a	n/a	0.94557	1.16773	1.18999	2.62101	2.23233	4.03983
				24	0.01791	0.03062	0	0.891858	1.00397	2.18289	0.6744	4.1872	1.02792	2.30629	4.89764	2.19806
				48	0.01549	0.01809	0.01561	0.68629	1.54964	3.66487	0.99632	1.1704	1.11504	2.55967	4.71478	3.03928
		Vehicle	0	0.05	0.01999	0.01874	0.02415	0.353287	0.79254	1.07522	0.42618	0.55983	1.19444	1.76233	2.1809	2.64883
				0.5	0.01389	0.01886	0.03584	1.46135	1.9451	1.25979	0.54068	0.77875	1.8671	1.48699	1.89753	5.97474
