# Supplementary material for: Mucosal IFNλ1 mRNA-based immunomodulation effectively reduces SARS-CoV-2 induced mortality in mice
Source: EMBO Rep. 2024 Jul 26;25(9):7. doi: 10.1038/s44319-024-00216-4 (PMC11387833; doi:10.1038/s44319-024-00216-4)
Supplement: Supplementary file 5 — Source data Fig. 5 [file 44319_2024_216_MOESM5_ESM.zip]

Archive with 12 entries (6 files):
- Source Data_Figure 5/5A/
- Source Data_Figure 5/5A/Numerical Data.xlsx
- Source Data_Figure 5/5B/
- Source Data_Figure 5/5B/Numerical Data.xlsx
- Source Data_Figure 5/5C/
- Source Data_Figure 5/5C/Kaplan Meier survival curve.xlsx
- Source Data_Figure 5/5D/
- Source Data_Figure 5/5D/Numerical Data.xlsx
- Source Data_Figure 5/5E/
- Source Data_Figure 5/5E/Numerical Data.xlsx
- Source Data_Figure 5/5F/
- Source Data_Figure 5/5F/Kaplan Meier survival curve.xlsx
