# Supplementary material for: Mucosal IFNλ1 mRNA-based immunomodulation effectively reduces SARS-CoV-2 induced mortality in mice
Source: EMBO Rep. 2024 Jul 26;25(9):7. doi: 10.1038/s44319-024-00216-4 (PMC11387833; doi:10.1038/s44319-024-00216-4)
Supplement: Supplementary file 5 — Source data Fig. 5 [file 44319_2024_216_MOESM5_ESM.zip › Source Data_Figure 5/5A/Numerical Data.xlsx]

## Sheet: Tabelle1
		Amount of SARS-CoV-2 measured as TCID50/mL
		Missing values in vehicle group 2 reflect animals excluded from analysis (n/a)
			Vehicle	ETH47
			215000	19500
			2870000	316000
			165000	3890
			n/a	46400
			51300	37500
			n/a	168000
			10000000	25700
			513000	4390
			3980000	56700
			346000	167000
