# Supplementary material for: Mucosal IFNλ1 mRNA-based immunomodulation effectively reduces SARS-CoV-2 induced mortality in mice
Source: EMBO Rep. 2024 Jul 26;25(9):7. doi: 10.1038/s44319-024-00216-4 (PMC11387833; doi:10.1038/s44319-024-00216-4)
Supplement: Supplementary file 5 — Source data Fig. 5 [file 44319_2024_216_MOESM5_ESM.zip › Source Data_Figure 5/5B/Numerical Data.xlsx]

## Sheet: Tabelle1
		Percentual weight change of animals at different study days
		The missing value in vehicle group reflects an animal that had to be excluded from experiment
		Study day	Vehicle
		-1
		0													0
		1	-4.9	-6	-6.6	-7	-6.5	-4.2	-4.7	-5.1	-6	-6.3		-0.6	-6.1	-3.7	-1.5	-3.8	-5.6	-7.5	-5.3	-6.2
		2	-6	-6	-6.6	-5.5	-6	-3.7	-4.1	-4.1	-6	-4.7		2.3	1.5	-0.5	1.5	0	-3	-6.5	-4.3	-7.3
		3	-6	-3.8	-3.8	-4	-4.5	-3.3	-4.7	-3.6	-5.1	-2.6		9.9	-8.2	1.1	7.1	2.5	-2	-2.7	-2.1	-3.4
		4						-1.9	-3.6	-5.1	-2.8	-8.4						1.3	-8.1	-2.2	-2.1	-6.2
		5						-4.2	-9.3	-4.1	-7.9	-12						-6.9	-13.1	-7	-10.6	-12.4
		6						-12.6	-16.1	-10.7	-14	-17.8						-15.7	-20.7	-15.1	-14.9	-18.6
		7						-18.6	-22.8	-15.3	-19.1	-22.5						-19.5	-25.3			-23.7
		8								-10.7	-9.3
		9								-4.6	-2.8
		10								-2.6	1.4
		11								2	1.9
		12								3.1	1.9
		13								3.1	-0.9
		Study day	ETH47
		-1
		0	0
		1	-8.2	-5.7	-9	-7.2	-4.7	-6	-7.3	-7.7	-5.1	-4.4	-10	-15.4	-6.3	-6.1	-6.7	-5.4	-6.1	-6.3	-8.5	-7.3
		2	-4.4	-7.4	-7	-5	-4.7	-1.1	-5.6	-2.8	-6.7	-2.2	-3.5	-4.6	-5.8	-4.5	-4.1	-1.2	-1	-6.3	-4.5	-3.1
		3	-2.2	-5.1	-4	-0.6	-4.7	1.6	-3.9	0.6	-5.6	-1.1	-0.5	-3.6	-5.3	-2	0.5	4.2	0	-2.6	-2.5	1
		4											1	-0.5	-2.9	0	3.1	7.1	1	0	-9	-0.5
		5											1.5	-1.5	-2.4	0	3.6	4.2	2	0	-12.1	0
		6											-8	-0.5	-11.1	-2.5	2.6	7.1	3.5	2.6	-15.6	1
		7											-18.4	-2.6	-14.9	-11.1	0.5	2.4	1	-9.4	-21.1	-4.7
		8												-1	-11.5	-19.2	0	-5.4	2	-18.3	-26.6	2.1
		9												1	-8.7		1	-11.9	5.6	-26.2		3.7
		10												5.1	-2.4		3.1	-14.9	7.1			7.9
		11												2.6	-1.4		1.6	-14.9	5.6			9.4
		12												-1.5	-1		0	-15.5	5.1			5.2
		13												6.7	1		0	-9.5	3			5.2
