# Supplementary material for: Mucosal IFNλ1 mRNA-based immunomodulation effectively reduces SARS-CoV-2 induced mortality in mice
Source: EMBO Rep. 2024 Jul 26;25(9):7. doi: 10.1038/s44319-024-00216-4 (PMC11387833; doi:10.1038/s44319-024-00216-4)
Supplement: Supplementary file 5 — Source data Fig. 5 [file 44319_2024_216_MOESM5_ESM.zip › Source Data_Figure 5/5C/Kaplan Meier survival curve.xlsx]

## Sheet: Tabelle1
	Survival of the animals until day 13 post infection
		Time post infection [d]	Vehicle	ETH47
		6	1
		6	1
		7	1
		7	1
		7	1
		7	1
		7	1
		7	1
		8		1
		8		1
		8		1
		9		1
		13		0
		13		0
		13		0
		13		0
		13		0
		13		0
		13	0
		13	0
