# Supplementary material for: Mucosal IFNλ1 mRNA-based immunomodulation effectively reduces SARS-CoV-2 induced mortality in mice
Source: EMBO Rep. 2024 Jul 26;25(9):7. doi: 10.1038/s44319-024-00216-4 (PMC11387833; doi:10.1038/s44319-024-00216-4)
Supplement: Supplementary file 5 — Source data Fig. 5 [file 44319_2024_216_MOESM5_ESM.zip › Source Data_Figure 5/5D/Numerical Data.xlsx]

## Sheet: Tabelle1
		Amount of SARS-CoV-2 measured as TCID50/mL
		In vehicle group, 1 value was identified as outlier (ROUT (Q = 1%)) and thus excluded
		Vehicle	ETH47
		excluded	31600
		316228	100000
		630957	26827
		513483	372759
		268270	4641.59
		316228	194748
		513483	56234.1
		316228	316228
		630957	256943
		194748	389192
