# Supplementary material for: Mucosal IFNλ1 mRNA-based immunomodulation effectively reduces SARS-CoV-2 induced mortality in mice
Source: EMBO Rep. 2024 Jul 26;25(9):7. doi: 10.1038/s44319-024-00216-4 (PMC11387833; doi:10.1038/s44319-024-00216-4)
Supplement: Supplementary file 5 — Source data Fig. 5 [file 44319_2024_216_MOESM5_ESM.zip › Source Data_Figure 5/5E/Numerical Data.xlsx]

## Sheet: Tabelle1
		Percentual weight change of animals at different study days
		n=20 until day 3 and n=10 from day 4 on
		Study day	Vehicle
		-1
		0
		1	-8.5859	-5.93217	-6.66662	-6.88076	-3.76341	-8.64867	-4.61542	-7.4257	-4.30618	-3.8835	-4.61534	-4.36888	-7.33944	-1.01523	-0.93898	-1.8018	-7.0707	3.39805	-10.6061	-8.08086
		2	-7.07075	-3.81353	-5.64098	-3.211	-4.83868	-7.56759	-3.07696	-4.95045	-3.34924	-0.97088	-5.64098	-2.42714	-5.50458	-2.03045	-4.69485	-3.15315	-5.55555	4.36895	-8.08085	-8.58591
		3	-8.08085	-4.66099	-8.71791	-11.0092	-10.215	-6.48651	-10.7693	-3.4653	-2.87077	-1.45632	-3.0769	-4.36888	-8.71559	-5.58375	-13.615	-1.8018	-5.0505	6.31065	-6.06065	-3.5354
		4											-3.5897	-11.6504	-14.2202	-11.1675	-19.2488	-3.6036	-3.53535	7.76695	-2.5253	-5.5556
		5											-14.8718	-16.5048	-16.055	-17.2589	-23.0047	-4.05405	-8.08081	0	-10.1011	-13.1314
		6											-24.6153	-21.8446	-22.4771			-13.5135	-16.6667	-8.73786	-19.192	-19.697
		7																-18.9189	-23.7374	-14.5631	-25.7576	-27.2728
		8																		-15.0485
		9																		-22.3301
		10
		11
		12
		13
		14
		15
		Study day	ETH47
		-1
		0
		1	-9.30228	-7.17297	-7.69227	-6.56566	-9.72226	-9	-4.10256	-3.8462	-6.66667	-6.28928	-6.34921	-5.78949	-4.12841	-3.7037	-6.2176	-4.46931	-4.81283	-2.12766	-6.15381	-2.9851
		2	-4.65111	-4.21939	-4.32688	-4.0404	-6.94448	-5	-2.0513	-3.29675	-4.10257	-1.2578	-5.8201	-4.73686	-2.75226	-2.6455	-4.6632	-1.11736	-2.67379	-3.7234	-6.15381	-3.98012
		3	-1.86042	-2.95356	-2.88458	-1.51515	-4.1667	-3.5	-3.58974	-4.39565	-3.58975	1.8868	-5.291	-5.26318	-2.29355	0	-1.0363	-1.11736	-4.27807	-2.12766	-4.10252	-2.9851
		4											-4.2328	-7.36844	0.9175	3.1746	1.0363	0.5586	-9.09091	0.5319	1.0257	-6.46769
		5											-6.34921	-9.47371	0	1.5873	-2.0725	0	-10.1604	0	-3.5897	-12.9353
		6											-14.8148	-14.7369	-1.83483	-6.8783	-4.6632	-10.0559	-18.7166	-11.7021	-10.7692	-18.408
		7											-12.1693	-20	-0.9174	-13.7566	-4.1451	-16.2012		-17.5532	-15.3846	-23.3831
		8											-6.34921	-24.7369	-1.37612	-15.873	1.5544	-20.6704			3.5898
		9											-3.1746		0.4587	-19.5767	1.5544				4.6154
		10											0		0.4587	-16.9312	5.1814				5.6411
		11											1.0582		1.3762	-11.1111	1.5544				6.1539
		12											1.0582		1.3762	-11.1111	3.1088				5.1282
		13											0.5291		0.9175	-7.93651	4.6632				2.0513
		14											3.7037		0.9175	-4.7619	5.6995				3.5898
		15											2.1164		1.8349	-1.5873	7.772				5.6411
