# Supplementary material for: Mucosal IFNλ1 mRNA-based immunomodulation effectively reduces SARS-CoV-2 induced mortality in mice
Source: EMBO Rep. 2024 Jul 26;25(9):7. doi: 10.1038/s44319-024-00216-4 (PMC11387833; doi:10.1038/s44319-024-00216-4)
Supplement: Supplementary file 6 — Figure EV1 Source Data [file 44319_2024_216_MOESM6_ESM.zip]

Archive with 4 entries (2 files):
- Source Data_Figure EV1/EV1A/
- Source Data_Figure EV1/EV1A/Relative Expression.xlsx
- Source Data_Figure EV1/EV1B/
- Source Data_Figure EV1/EV1B/Relative Expression.xlsx
