# Supplementary material for: Mucosal IFNλ1 mRNA-based immunomodulation effectively reduces SARS-CoV-2 induced mortality in mice
Source: EMBO Rep. 2024 Jul 26;25(9):7. doi: 10.1038/s44319-024-00216-4 (PMC11387833; doi:10.1038/s44319-024-00216-4)
Supplement: Supplementary file 6 — Figure EV1 Source Data [file 44319_2024_216_MOESM6_ESM.zip › Source Data_Figure EV1/EV1A/Relative Expression.xlsx]

## Sheet: Tabelle1
		Relative expression (fold change to vehicle) of target genes at different time points post transfection with Control-LNP
		Time [h]	LNP	Dose [ng/96-well]	IFIT1		OAS3		ISG15
		3	Control	0.1	0.358489	0.240649	1.29235	1.82134	0.732043	0.572362
		3		1	0.359733		1.85961	1.6077	0.714497	0.690159
		3		10	0.61132	0.292194	1.23971	1.23542	0.913831	0.765779
		3		50	0.297302	0.96929	0.659754	0.302499	0.539614	0.380245
		3		200	0.790041		1.04247	0.90125	0.646176	0.650671
		6	Control	0.1		1.11922	0.924984	0.753929	0.836536	0.777816
		6		1	3.95177	2.1848	0.802459	0.636177	0.788673	1.01572
		6		10	0.921784	1.38271	1.68471	1.0479	0.720715	0.764453
		6		50		1.01924	1.15469	1.50264	0.87206	0.967612
		6		200	2.74632	1.31722	1.15469	1.22901	0.884234	0.866037
		24	Control	0.1	2.64359	0.665495	0.775125	0.928195	1.06069	0.873573
		24		1	0.735858	1.01924	0.998269	1.01924	1.01396	0.846745
		24		10	0.581359	0.575345	0.767107	0.87206	0.876606	0.942785
		24		50	1.17487	1.3218	0.890384	0.915416	1.07549	0.855595
		24		200	1.29012	3.04723	1.14671	1.02633	0.959264	0.993092
		48	Control	0.1	1.91189	1.53156	1.16473	0.946058	0.976032	1.18509
		48		1	1.46409	0.576343	1.01748	1.07923	0.920188	0.787308
		48		10	2.07772	1.55294	1.20581	1.20581	1.38032	1.11342
		48		50	1.48968	1.20999	1.23971	1.33793	1.22688	0.99654
		48		200	1.16878	0.904379	1.21419	1.11729	0.867539	0.873573
		72	Control	0.1	0.875088	0.785945	1.12701	1.38271	0.805245	0.708333
		72		1	0.497407	0.349291	1.22901	1.41177	0.780516	0.802459
		72		10	0.957603	1.71416	0.928195	0.860055	0.649544	0.597703
		72		50	0.218772	1.19127	0.95429	0.851159	1.07736	1.29459
		72		200	2.08132	2.1622	1.56103	2.12505	0.881175	1.46662
