# Supplementary material for: Mucosal IFNλ1 mRNA-based immunomodulation effectively reduces SARS-CoV-2 induced mortality in mice
Source: EMBO Rep. 2024 Jul 26;25(9):7. doi: 10.1038/s44319-024-00216-4 (PMC11387833; doi:10.1038/s44319-024-00216-4)
Supplement: Supplementary file 6 — Figure EV1 Source Data [file 44319_2024_216_MOESM6_ESM.zip › Source Data_Figure EV1/EV1B/Relative Expression.xlsx]

## Sheet: Tabelle1
		Relative expression (fold change to vehicle) of target genes at different time points post transfection with ETH47 or control
		Missing data points reflect Cq values above the set cycle threshold
		Time [h]	LNP	Dose [ng/96-well]	IL-8		MCP-1		IL-6
		3	Control	0.1	0.574349	0.685391	0.812252	0.832199	0.861546	1.04972
		3		1	0.471392	0.639493	0.639493	0.855595	0.882703	1.6358
		3		10	0.496546	0.65293	0.840896	1.03168	1.40932	1.59107
		3		50	0.503478	0.430773	0.68302	0.739694	1.11342	0.913831
		3		200	1.55833	1.67018	1.21419	1.70527	1.85961	1.95206
		6	Control	0.1	0.509622	1.0087	0.725728	0.860055	0.674785	1.12311
		6		1	1.51835	1.13879	0.708333	0.94442	0.667806	1.33099
		6		10	1.12701	1.05519	0.688964	0.649544	0.41972	1.0299
		6		50	0.977725	1.11535	0.75132	0.822165	1.76847	0.974342
		6		200	1.87579	1.61049	0.893475	0.822165	3.58631	2.33351
		24	Control	0.1	0.598739	1.14076	1.11729	1.07177	0.86304	0.839441
		24		1	0.685391	0.99654	0.962594	0.962594	1.72011	1.8954
		24		10	0.313166	1.18921	1.03886	1.1487	1.79315	1.50264
		24		50	0.726986	0.920188	0.773782	0.965936	0.677128	1.96905
		24		200	1.32409	1.21841	1.07549	1.67597	1.08862	3.84371
		48	Control	0.1	1.34257	0.949342	1.31951	1.01396	1.93858	0.572362
		48		1	1.03526	1.04608	1.08298	1.08673	0.668964	0.622006
		48		10	1.58557	1.12896	1.64718	1.64718	1.03886	0.545254
		48		50	1.77154	1.32409	1.70527	1.33793	0.989657	2.70382
		48		200	1.82134	1.56374	0.946058	1.40444	1.30586	2.0209
		72	Control	0.1	1.13485	1.71416	0.408243	0.625248		0.918594
		72		1	1.06992	0.970971	0.427057	0.660898	0.68658	1.20372
		72		10	0.909093	1.45649	0.499134	0.696164		1.73207
		72		50	1.0299	1.44143	0.696164	0.830758		0.681838
		72		200	1.94868	2.16971	1.04066	1.17487
